# Supplementary material for: Self-Assembled BODIPY Nanoparticles for Near-Infrared Fluorescence Bioimaging
Source: Molecules. 2023 Mar 28;28(7):2997. doi: 10.3390/molecules28072997 (PMC10096313; doi:10.3390/molecules28072997)
Supplement: Supplementary file 1 [file molecules-28-02997-s001.zip]

Archive with 1 entries (1 files):
- molecules-2229740-supplementary.pdf
